# Supplementary material for: Microbiological and Mycotoxicological Quality of Stored Wheat, Wholemeal Flour and Bread: The Impact of Extreme Weather Events in Romania in the 2024 Summer
Source: Toxins (Basel). 2025 Oct 11;17(10):502. doi: 10.3390/toxins17100502 (PMC12567793; doi:10.3390/toxins17100502)
Supplement: Supplementary file 1 [file toxins-17-00502-s001.zip]

Archive with 1 entries (1 files):
- toxins-3893187-supplementary.pdf
